# Supplementary material for: Otaciliakhezu sp. nov., a new troglobitic spider (Araneae, Phrurolithidae) from Guangxi, China
Source: Biodivers Data J. 2024 Jun 13;12:e126716. doi: 10.3897/BDJ.12.e126716 (PMC11190567; doi:10.3897/BDJ.12.e126716)
Supplement: XML Treatment for Otacilia khezu [file BDJ.12.e126716-treatment1.xml]

<!DOCTYPE tp:taxon-treatment
  PUBLIC "-//TaxonX//DTD Taxonomic Treatment Publishing DTD v0 20100105//EN" "tax-treatment-NSO.dtd">
<tp:taxon-treatment xmlns:tp="http://www.plazi.org/taxpub"><tp:treatment-meta><mixed-citation publication-type="journal"><person-group><name><surname>Lin</surname><given-names>Yejie</given-names></name><name><surname>Chen</surname><given-names>Haifeng</given-names></name><name><surname>Wang</surname><given-names>Xihao</given-names></name><name><surname>Li</surname><given-names>Shuqiang</given-names></name></person-group><article-title><italic><tp:taxon-name><tp:taxon-name-part taxon-name-part-type="genus" reg="Otacilia">Otacilia</tp:taxon-name-part><tp:taxon-name-part taxon-name-part-type="species" reg="khezu">khezu</tp:taxon-name-part></tp:taxon-name></italic> sp. nov., a new troglobitic spider (<tp:taxon-name><tp:taxon-name-part taxon-name-part-type="order">Araneae</tp:taxon-name-part></tp:taxon-name>, <tp:taxon-name><tp:taxon-name-part taxon-name-part-type="family">Phrurolithidae</tp:taxon-name-part></tp:taxon-name>) from Guangxi, China</article-title><source>Biodivers Data J</source><day>13</day><month>06</month><year>2024</year><volume>12</volume><pub-id pub-id-type="doi">10.3897/BDJ.12.e126716</pub-id></mixed-citation></tp:treatment-meta><tp:nomenclature><tp:taxon-name>
            <object-id xmlns:xlink="http://www.w3.org/1999/xlink" content-type="arpha" xlink:type="simple">5A796256-4291-5465-9D1A-1B8CAC681986</object-id>
            <tp:taxon-name-part taxon-name-part-type="genus">Otacilia</tp:taxon-name-part>
            <tp:taxon-name-part taxon-name-part-type="species">khezu</tp:taxon-name-part>
            <object-id xmlns:xlink="http://www.w3.org/1999/xlink" content-type="zoobank" xlink:type="simple" object-id-type="ZooBank">18362B5A-4389-4C4B-8EB1-DFA14605E861</object-id>
          </tp:taxon-name><tp:taxon-authority>Lin &amp; Li</tp:taxon-authority><tp:taxon-status xmlns:xlink="http://www.w3.org/1999/xlink" xlink:type="simple">sp. nov.</tp:taxon-status></tp:nomenclature><tp:treatment-sec sec-type="materials"><title>Materials</title><list list-type="alpha-lower" list-content="occurrences"><list-item><p><bold>Type status:</bold> <named-content xmlns:xlink="http://www.w3.org/1999/xlink" content-type="dwc:typeStatus" xlink:type="simple">Holotype</named-content>. <bold>Occurrence:</bold> recordedBy: <named-content xmlns:xlink="http://www.w3.org/1999/xlink" content-type="dwc:recordedBy" xlink:type="simple">Haolin Mo and Shanmi Zheng</named-content>; sex: <named-content xmlns:xlink="http://www.w3.org/1999/xlink" content-type="dwc:sex" xlink:type="simple">male</named-content>; occurrenceID: <named-content xmlns:xlink="http://www.w3.org/1999/xlink" content-type="dwc:occurrenceID" xlink:type="simple">E52E789E-3C2D-57AD-BA5E-258D96D79029</named-content>; <bold>Taxon:</bold> scientificName: <named-content xmlns:xlink="http://www.w3.org/1999/xlink" content-type="dwc:scientificName" xlink:type="simple"><italic><tp:taxon-name><tp:taxon-name-part taxon-name-part-type="genus" reg="Otacilia">Otacilia</tp:taxon-name-part><tp:taxon-name-part taxon-name-part-type="species" reg="khezu">khezu</tp:taxon-name-part></tp:taxon-name></italic> sp. nov.</named-content>; <bold>Location:</bold> country: <named-content xmlns:xlink="http://www.w3.org/1999/xlink" content-type="dwc:country" xlink:type="simple">China</named-content>; stateProvince: <named-content xmlns:xlink="http://www.w3.org/1999/xlink" content-type="dwc:stateProvince" xlink:type="simple">Guangxi</named-content>; county: <named-content xmlns:xlink="http://www.w3.org/1999/xlink" content-type="dwc:county" xlink:type="simple">Du'an Yao Autonomous County</named-content>; locality: <named-content xmlns:xlink="http://www.w3.org/1999/xlink" content-type="dwc:locality" xlink:type="simple">Jingsheng Town, Unnamed Cave</named-content>; verbatimElevation: <named-content xmlns:xlink="http://www.w3.org/1999/xlink" content-type="dwc:verbatimElevation" xlink:type="simple">610 m</named-content>; decimalLatitude: <named-content xmlns:xlink="http://www.w3.org/1999/xlink" content-type="dwc:decimalLatitude" xlink:type="simple">23.9732</named-content>; decimalLongitude: <named-content xmlns:xlink="http://www.w3.org/1999/xlink" content-type="dwc:decimalLongitude" xlink:type="simple">108.2920</named-content>; <bold>Identification:</bold> identificationID: <named-content xmlns:xlink="http://www.w3.org/1999/xlink" content-type="dwc:identificationID" xlink:type="simple">IZCAS-Ar43962</named-content>; identifiedBy: <named-content xmlns:xlink="http://www.w3.org/1999/xlink" content-type="dwc:identifiedBy" xlink:type="simple">Yejie Lin</named-content>; dateIdentified: <named-content xmlns:xlink="http://www.w3.org/1999/xlink" content-type="dwc:dateIdentified" xlink:type="simple">2024</named-content>; <bold>Event:</bold> year: <named-content xmlns:xlink="http://www.w3.org/1999/xlink" content-type="dwc:year" xlink:type="simple">2024</named-content>; month: <named-content xmlns:xlink="http://www.w3.org/1999/xlink" content-type="dwc:month" xlink:type="simple">2</named-content>; day: <named-content xmlns:xlink="http://www.w3.org/1999/xlink" content-type="dwc:day" xlink:type="simple">22</named-content>; habitat: <named-content xmlns:xlink="http://www.w3.org/1999/xlink" content-type="dwc:habitat" xlink:type="simple">Cave</named-content></p></list-item><list-item><p><bold>Type status:</bold> <named-content xmlns:xlink="http://www.w3.org/1999/xlink" content-type="dwc:typeStatus" xlink:type="simple">Paratype</named-content>. <bold>Occurrence:</bold> recordedBy: <named-content xmlns:xlink="http://www.w3.org/1999/xlink" content-type="dwc:recordedBy" xlink:type="simple">Haolin Mo and Shanmi Zheng</named-content>; sex: <named-content xmlns:xlink="http://www.w3.org/1999/xlink" content-type="dwc:sex" xlink:type="simple">female</named-content>; occurrenceID: <named-content xmlns:xlink="http://www.w3.org/1999/xlink" content-type="dwc:occurrenceID" xlink:type="simple">7C5E8DDA-FD40-560D-81D6-33CD4E187ED5</named-content>; <bold>Taxon:</bold> scientificName: <named-content xmlns:xlink="http://www.w3.org/1999/xlink" content-type="dwc:scientificName" xlink:type="simple"><italic><tp:taxon-name><tp:taxon-name-part taxon-name-part-type="genus" reg="Otacilia">Otacilia</tp:taxon-name-part><tp:taxon-name-part taxon-name-part-type="species" reg="khezu">khezu</tp:taxon-name-part></tp:taxon-name></italic> sp. nov.</named-content>; <bold>Location:</bold> country: <named-content xmlns:xlink="http://www.w3.org/1999/xlink" content-type="dwc:country" xlink:type="simple">China</named-content>; stateProvince: <named-content xmlns:xlink="http://www.w3.org/1999/xlink" content-type="dwc:stateProvince" xlink:type="simple">Guangxi</named-content>; county: <named-content xmlns:xlink="http://www.w3.org/1999/xlink" content-type="dwc:county" xlink:type="simple">Du'an Yao Autonomous County</named-content>; locality: <named-content xmlns:xlink="http://www.w3.org/1999/xlink" content-type="dwc:locality" xlink:type="simple">Jingsheng Town, Unnamed Cave</named-content>; verbatimElevation: <named-content xmlns:xlink="http://www.w3.org/1999/xlink" content-type="dwc:verbatimElevation" xlink:type="simple">610 m</named-content>; decimalLatitude: <named-content xmlns:xlink="http://www.w3.org/1999/xlink" content-type="dwc:decimalLatitude" xlink:type="simple">23.9732</named-content>; decimalLongitude: <named-content xmlns:xlink="http://www.w3.org/1999/xlink" content-type="dwc:decimalLongitude" xlink:type="simple">108.2920</named-content>; <bold>Identification:</bold> identificationID: <named-content xmlns:xlink="http://www.w3.org/1999/xlink" content-type="dwc:identificationID" xlink:type="simple">IZCAS-Ar43963</named-content>; identifiedBy: <named-content xmlns:xlink="http://www.w3.org/1999/xlink" content-type="dwc:identifiedBy" xlink:type="simple">Yejie Lin</named-content>; dateIdentified: <named-content xmlns:xlink="http://www.w3.org/1999/xlink" content-type="dwc:dateIdentified" xlink:type="simple">2024</named-content>; <bold>Event:</bold> year: <named-content xmlns:xlink="http://www.w3.org/1999/xlink" content-type="dwc:year" xlink:type="simple">2024</named-content>; month: <named-content xmlns:xlink="http://www.w3.org/1999/xlink" content-type="dwc:month" xlink:type="simple">2</named-content>; day: <named-content xmlns:xlink="http://www.w3.org/1999/xlink" content-type="dwc:day" xlink:type="simple">22</named-content>; habitat: <named-content xmlns:xlink="http://www.w3.org/1999/xlink" content-type="dwc:habitat" xlink:type="simple">Cave</named-content></p></list-item></list></tp:treatment-sec><tp:treatment-sec sec-type="Description"><title>Description</title><p><bold>Male (holotype)</bold>. Total length 2.77; carapace 1.37 long, 1.10 wide, opisthosoma 1.43 long, 0.91 wide. Eyes absent. Chelicerae with two promarginal and two retromarginal teeth. Leg measurements: I 8.58 (2.17, 3.07, 2.14, 1.20), II 7.59 (1.91, 2.60, 1.82, 1.26), III 7.39 (1.84, 2.20, 1.94, 1.41), IV 9.54 (2.43, 2.84, 2.57, 1.70). Leg spination: I femur 5pv, 2d, tibia 9-9v, metatarsus 5-5v; II femur 3pv, 2d, tibia 9-9v, metatarsus 5-5v, III femur 1d, IV femur 1d.</p><p><bold>Colouration</bold> (Fig. <xref ref-type="fig" rid="F11426375">4</xref>A). Carapace pale yellow, without any pattern, cover with separated long hair. Chelicerae yellow. Endites and labium yellow. Sternum paler yellow. Legs paler yellow without any pattern. Opisthosoma oval, grey, dorsal scutum absent. Spinnerets grey.</p><p><bold>Palp</bold> (Fig. <xref ref-type="fig" rid="F11426368">2</xref>A–D). Femur distally with an inflated hump on ventral side and a retrolateral concavity, almost as long as the width of patella, with groove. Patella longer than wide. Retrolateral tibial apophysis slightly curved, slender, almost as long as bulb. Dorsal tibial apophysis short, only one fifth of retrolateral tibial apophysis, terminus needle-shaped. Cymbium 2.5 times longer than wide. Bulb oval. Sperm duct U-shaped. Tegular apophysis semicircular. Embolus spirally, curved.</p><p><bold>Female (paratype Ar43963)</bold>. Total length 2.79; carapace 1.42 long, 1.19 wide, opisthosoma 1.43 long, 0.78 wide. Eyes absent. Chelicerae with two promarginal and two retromarginal teeth. Leg measurements: I 8.02 (2.12, 2.98, 1.86, 1.06), II 7.18 (1.87, 2.56, 1.64, 1.11), III 7.21 (1.85, 2.21, 1.81, 1.34), IV lost. Leg spination: I femur 5pv, 2d, tibia 10-10v, metatarsus 5-5v; II femur 3pv, 2d, tibia 9-9v, metatarsus 5-5v, III femur 1d, IV absent.</p><p><bold>Colouration</bold> (Fig. <xref ref-type="fig" rid="F11426375">4</xref>B). Similar to that of male.</p><p><bold>Epigyne</bold> (Fig. <xref ref-type="fig" rid="F11426373">3</xref>A and B). Epigynal plate oval. Copulatory openings oval, separated, at the middle of the epigynal plate. Copulatory ducts slightly curved, almost as long as spermathecae, almost two times longer than connecting tubes. Connecting tubes slightly curved. Bursae large, almost oval, 1.5 times wider than long, covering nearly half of epigynal plate. Glandular appendages obvious, located at the spermathecae anteriorly. Spermathecae oval. Fertilisation duct (left) directed at 1 o’clock position from spermathecae.</p></tp:treatment-sec><tp:treatment-sec sec-type="Diagnosis"><title>Diagnosis</title><p>The new species can be distinguished from other colleagues by the absence of eyes and dorsal scutum (Fig. <xref ref-type="fig" rid="F11426375">4</xref>).</p><p>In male palp, this species with the spiral embolus, slender retrolateral tibial apophysis almost as long as bulb and the needle-shaped dorsal tibial apophysis (Fig. <xref ref-type="fig" rid="F11426368">2</xref>A–C). The female is similar to <italic><tp:taxon-name><tp:taxon-name-part taxon-name-part-type="genus" reg="Otacilia">O.</tp:taxon-name-part><tp:taxon-name-part taxon-name-part-type="species" reg="allomanubrium">allomanubrium</tp:taxon-name-part></tp:taxon-name></italic> Mu &amp; Zhang, 2023 by the separated copulatory openings and glandular appendage directed anteriorly (see <xref ref-type="bibr" rid="B11426332">Mu and Zhang (2023)</xref>, figs. 20E, F; figs. 21D and E). However, the female of this new species can be distinguished from <italic><tp:taxon-name><tp:taxon-name-part taxon-name-part-type="genus" reg="Otacilia">O.</tp:taxon-name-part><tp:taxon-name-part taxon-name-part-type="species" reg="allomanubrium">allomanubrium</tp:taxon-name-part></tp:taxon-name></italic> by the copulatory ducts almost as long as spermathecae (Fig. <xref ref-type="fig" rid="F11426373">3</xref>B) (copulatory ducts not obvious) and glandular appendage located at spermathecae (Fig. <xref ref-type="fig" rid="F11426373">3</xref>B) (at connecting tube).</p></tp:treatment-sec><tp:treatment-sec sec-type="Etymology"><title>Etymology</title><p>The species is named after <italic><tp:taxon-name><tp:taxon-name-part taxon-name-part-type="genus" reg="Otacilia"/><tp:taxon-name-part taxon-name-part-type="species" reg="khezu">khezu</tp:taxon-name-part></tp:taxon-name></italic>; a kind of blind flying wyvern first appearing in Monster Hunter, noun in apposition.</p></tp:treatment-sec><tp:treatment-sec sec-type="Distribution"><title>Distribution</title><p>Known only from the type locality (Fig. <xref ref-type="fig" rid="F11426377">5</xref>).</p></tp:treatment-sec><tp:treatment-sec><!--Section generated to contain objects referenced in tp:taxon-treatment.--><fig id="F11426375" position="float" orientation="portrait"><object-id xmlns:xlink="http://www.w3.org/1999/xlink" content-type="arpha" xlink:type="simple">560E4F78-5876-54A5-AF51-3FC2701ADC32</object-id><object-id xmlns:xlink="http://www.w3.org/1999/xlink" content-type="doi" xlink:type="simple">10.3897/BDJ.12.e126716.figure4</object-id><label>Figure 4.</label><caption><p>Habitus of <italic><tp:taxon-name><tp:taxon-name-part taxon-name-part-type="genus" reg="Otacilia">Otacilia</tp:taxon-name-part><tp:taxon-name-part taxon-name-part-type="species" reg="khezu">khezu</tp:taxon-name-part></tp:taxon-name></italic> sp. nov., dorsal view. <bold>A</bold> holotype male; <bold>B</bold> paratype female.</p></caption><graphic xmlns:xlink="http://www.w3.org/1999/xlink" xlink:href="bdj-12-e126716-g004.jpg" position="float" id="oo_1040838.jpg" orientation="portrait" xlink:type="simple"><uri content-type="original_file" xlink:type="simple">https://binary.pensoft.net/fig/1040838</uri></graphic></fig><fig id="F11426368" position="float" orientation="portrait"><object-id xmlns:xlink="http://www.w3.org/1999/xlink" content-type="arpha" xlink:type="simple">C3CF653B-E517-5391-9246-5657941405B3</object-id><object-id xmlns:xlink="http://www.w3.org/1999/xlink" content-type="doi" xlink:type="simple">10.3897/BDJ.12.e126716.figure2</object-id><label>Figure 2.</label><caption><p><italic><tp:taxon-name><tp:taxon-name-part taxon-name-part-type="genus" reg="Otacilia">Otacilia</tp:taxon-name-part><tp:taxon-name-part taxon-name-part-type="species" reg="khezu">khezu</tp:taxon-name-part></tp:taxon-name></italic> sp. nov, holotype male. <bold>A</bold> Palp, prolateral view; <bold>B</bold> Same, ventral view; <bold>C</bold> Same, retrolateral view; <bold>D</bold> Palp femur, Retrolateral view. Abbreviations: DTA dorsal tibial apophysis; E embolus; FA femoral apophysis; RTA retrolateral tibial apophysis; SD sperm duct; TA tegular apophysis.</p></caption><graphic xmlns:xlink="http://www.w3.org/1999/xlink" xlink:href="bdj-12-e126716-g002.jpg" position="float" id="oo_1040834.jpg" orientation="portrait" xlink:type="simple"><uri content-type="original_file" xlink:type="simple">https://binary.pensoft.net/fig/1040834</uri></graphic></fig><fig id="F11426373" position="float" orientation="portrait"><object-id xmlns:xlink="http://www.w3.org/1999/xlink" content-type="arpha" xlink:type="simple">96ABABEC-E529-565C-BF3A-2EAEE3CB65DC</object-id><object-id xmlns:xlink="http://www.w3.org/1999/xlink" content-type="doi" xlink:type="simple">10.3897/BDJ.12.e126716.figure3</object-id><label>Figure 3.</label><caption><p><italic><tp:taxon-name><tp:taxon-name-part taxon-name-part-type="genus" reg="Otacilia">Otacilia</tp:taxon-name-part><tp:taxon-name-part taxon-name-part-type="species" reg="khezu">khezu</tp:taxon-name-part></tp:taxon-name></italic> sp. nov., paratype female. <bold>A</bold> Epigyne, ventral view; <bold>B</bold> Vulva, dorsal view. Abbreviations: B bursa; CD copulatory duct; CO copulatory opening; CT connecting tube; FD fertilisation duct; GA glandular appendage; S spermathecae.</p></caption><graphic xmlns:xlink="http://www.w3.org/1999/xlink" xlink:href="bdj-12-e126716-g003.jpg" position="float" id="oo_1040837.jpg" orientation="portrait" xlink:type="simple"><uri content-type="original_file" xlink:type="simple">https://binary.pensoft.net/fig/1040837</uri></graphic></fig><fig id="F11426377" position="float" orientation="portrait"><object-id xmlns:xlink="http://www.w3.org/1999/xlink" content-type="arpha" xlink:type="simple">A8A6306E-301E-557E-A640-A623F9329490</object-id><object-id xmlns:xlink="http://www.w3.org/1999/xlink" content-type="doi" xlink:type="simple">10.3897/BDJ.12.e126716.figure5</object-id><label>Figure 5.</label><caption><p>Distribution records of troglobitic <italic><tp:taxon-name><tp:taxon-name-part taxon-name-part-type="genus" reg="Otacilia">Otacilia</tp:taxon-name-part></tp:taxon-name></italic> from Asia. <bold>1</bold> <italic><tp:taxon-name><tp:taxon-name-part taxon-name-part-type="genus" reg="Otacilia">O.</tp:taxon-name-part><tp:taxon-name-part taxon-name-part-type="species" reg="saszykaska">saszykaska</tp:taxon-name-part></tp:taxon-name></italic> Jäger, 2022; <bold>2</bold> <italic><tp:taxon-name><tp:taxon-name-part taxon-name-part-type="genus" reg="Otacilia">O.</tp:taxon-name-part><tp:taxon-name-part taxon-name-part-type="species" reg="tham">tham</tp:taxon-name-part></tp:taxon-name></italic> Jäger, 2022; <bold>3</bold> <italic><tp:taxon-name><tp:taxon-name-part taxon-name-part-type="genus" reg="Otacilia">O.</tp:taxon-name-part><tp:taxon-name-part taxon-name-part-type="species" reg="khezu">khezu</tp:taxon-name-part></tp:taxon-name></italic> sp. nov.</p></caption><graphic xmlns:xlink="http://www.w3.org/1999/xlink" xlink:href="bdj-12-e126716-g005.jpg" position="float" id="oo_1040839.jpg" orientation="portrait" xlink:type="simple"><uri content-type="original_file" xlink:type="simple">https://binary.pensoft.net/fig/1040839</uri></graphic></fig></tp:treatment-sec><ref-list><ref id="B11426332"><element-citation xmlns:xlink="http://www.w3.org/1999/xlink" publication-type="article" xlink:type="simple"><person-group person-group-type="author"><name name-style="western"><surname>Mu</surname><given-names>Y.</given-names></name><name name-style="western"><surname>Zhang</surname><given-names>F.</given-names></name></person-group><year>2023</year><article-title>Further additions to the guardstone spider fauna from China (<tp:taxon-name><tp:taxon-name-part taxon-name-part-type="order">Araneae</tp:taxon-name-part></tp:taxon-name>: <tp:taxon-name><tp:taxon-name-part taxon-name-part-type="family">Phrurolithidae</tp:taxon-name-part></tp:taxon-name>)</article-title><source>Zootaxa</source><volume>5338</volume><issue>1</issue><fpage>1</fpage><lpage>104</lpage><pub-id pub-id-type="doi">10.11646/zootaxa.5346.5.7</pub-id></element-citation></ref></ref-list></tp:taxon-treatment>
